# Supplementary material for: Glycyrrhiza glabra L. Extracts with Potential Antiproliferative and Anti-Migration Activities Against Breast and Gynecological Cancer Cell Lines
Source: Plants (Basel). 2026 Feb 3;15(3):475. doi: 10.3390/plants15030475 (PMC12899981; doi:10.3390/plants15030475)
Supplement: Supplementary file 1 [file plants-15-00475-s001.zip]

Archive with 1 entries (1 files):
- plants-4086780-supplementary.pdf
